# Supplementary material for: International Round Robin Test of Thermoelectric Generator Modules
Source: Materials (Basel). 2022 Feb 22;15(5):1627. doi: 10.3390/ma15051627 (PMC8911437; doi:10.3390/ma15051627)
Supplement: Supplementary file 1 [file materials-15-01627-s001.zip]

Archive with 1 entries (1 files):
- materials-1593197-supplementary.pdf
